# Supplementary material for: A Review of Dementia Caregiver Interventions: Valuing Psychological Well-Being and Economic Impact Through the State-Preference Method
Source: Int J Environ Res Public Health. 2026 Jan 12;23(1):104. doi: 10.3390/ijerph23010104 (PMC12840879; doi:10.3390/ijerph23010104)
Supplement: Supplementary file 1 [file ijerph-23-00104-s001.zip]

Archive with 3 entries (3 files):
- ijerph-4052642-Supplementary File S1.pdf
- ijerph-4052642-Supplementary File S2.pdf
- ijerph-4052642-Supplementary File S3.pdf
